# Supplementary material for: Tubulin and Tau: Possible targets for diagnosis of Parkinson’s and Alzheimer’s diseases
Source: PLoS One. 2018 May 9;13(5):e0196436. doi: 10.1371/journal.pone.0196436 (PMC5942772; doi:10.1371/journal.pone.0196436)
Supplement: S1 Table — Dataset supporting the individual cases and controls values were uploaded to the Journal submission system. (XLSX) [file pone.0196436.s001.xlsx]

## Sheet: Sheet1
						Tubulin		MAPT
			ctr 1			1.6		1.6
			ctr2			0.3		0.452
			ctr3			0		0
			ctr 4			0		0.264
			ctr 5			0		0.394
			ctr6			0		0.351
			ctr7			0		0.466
			ctr8			0		0
			ctr9			0		0
			ctr 10			0.38		0.955
			PD 1			6.9		4.29
			PD 2			6.46		5.04
			PD3			7.14		3.74
			PD 4			4.5		3.73
			PD 5			2.93		3.28
			PD 6			4.97		3.53
			PD 7			2.05		3.91
			PD 8			4.03		5.13
			PD 9			4.08		5.36
			PD 10			2.14		3.57
			PD 11			4.72		5.38
			PD 12			3.85		4.54
			PD 13			4.74		7.72
			PD 14			2.57		6.22
			PD 15			5.85		5.96
			PD 16			4.56		4.44
			PD 17			3.38		3.55
			PD 18			2.95		3.37
			PD19			4.4		2.82
			PD 20			3.13		2.69
			PD21			2.17		1.72
			PD 22			2.68		3.13
			PD 23			2.98		2.43
			PD 24			2.99		2.52
			PD 25			2.56		2.03
			PD 26			3.02		2.21
			AD 1			3.68		5.33
			AD2			2.48		5.69
			AD 3			2.97		3.64
			AD 4			3.41		13.72
			AD5			4.29		9.66
			AD 6			4.97		5.94
			AD 7			3.56		4.48
			AD 8			6.79		4.68
			AD 9			4.82		4.77
			AD 10			4.88		4.26
			AD 11			3.73		3.78
			AD 12			3.79		3.4
			AD 13			3.93		6.11
			AD 14			2.87		3.14
			AD 15			4.97		27.24
